# Supplementary material for: Genome Editing in Zebrafish by ScCas9 Recognizing NNG PAM
Source: Cells. 2021 Aug 16;10(8):2099. doi: 10.3390/cells10082099 (PMC8392876; doi:10.3390/cells10082099)
Supplement: Supplementary file 1 [file cells-10-02099-s001.zip]

Archive with 1 entries (1 files):
- cells-1320100-supplementary.pdf
